# Supplementary material for: A Rapid and Sensitive LAMP Assay for the Detection of Klebsiella aerogenes in Food Matrices
Source: Foods. 2026 Apr 8;15(8):1277. doi: 10.3390/foods15081277 (PMC13115305; doi:10.3390/foods15081277)
Supplement: Supplementary file 1 [file foods-15-01277-s001.zip]

Archive with 1 entries (1 files):
- foods-4133749-supplementary.pdf
